# Supplementary material for: Marked Genetic Differentiation between Western Iberian and Italic Populations of the Olive Fly: Southern France as an Intermediate Area
Source: PLoS One. 2015 May 7;10(5):e0126702. doi: 10.1371/journal.pone.0126702 (PMC4423870; doi:10.1371/journal.pone.0126702)
Supplement: S1 Table — (XLS) [file pone.0126702.s001.xls]

## Sheet: Tabela_S1
	Variable sites by comparison to B. oleae reference sequence AY210702
AY210702	C	G	A	C	T	G	G	A	T	G	C	G	A	G	A	A	T	T	T	C	T	G	T	C	T	G	G	A	C	C	G	A	A	T	G	T	C	A	C	A	T	A	C	G	A	G	C	G	C
Haplotype designation	538	562	632	633	654	659	673	680	686	697	711	752	760	776	780	787	807	808	819	833	845	852	898	918	932	946	955	962	997	998	1001	1006	1007	1032	1040	1105	1122	1136	1177	1178	2528	2543	2546	2570	2573	2583	2594	2595	2624
B001	C	G	A	C	T	G	G	A	T	G	C	G	A	G	A	A	C	T	T	C	T	G	T	C	T	A	G	A	A	C	G	A	A	T	G	T	C	A	C	A	T	A	C	G	A	G	C	G	C
C011	C	G	A	C	T	G	G	A	T	G	C	G	G	G	A	A	C	T	T	C	T	G	T	C	T	G	A	A	A	C	G	A	A	T	G	T	C	A	C	A	T	A	C	G	A	A	C	G	C
D035	C	G	A	C	T	G	G	A	T	A	C	G	A	G	A	A	C	T	T	C	T	G	T	C	T	G	G	A	A	C	G	A	A	T	G	T	C	A	C	A	T	A	C	G	A	G	C	G	C
D121	C	G	A	C	T	G	G	A	T	G	C	G	A	G	A	A	C	T	T	C	T	G	T	C	T	G	G	A	A	C	G	A	A	T	A	T	C	A	C	A	T	A	C	G	A	G	C	G	C
D124	C	G	A	C	T	G	G	A	T	G	C	G	A	G	A	A	C	T	T	C	T	G	T	C	T	G	G	A	A	C	G	A	A	T	G	T	C	A	C	A	T	A	C	G	A	G	C	G	C
D126	C	G	G	C	T	G	G	A	T	G	C	G	A	G	A	A	C	T	T	C	T	G	T	C	T	G	G	A	C	C	G	A	G	T	G	T	C	A	C	A	T	A	C	G	A	G	C	G	C
D129	C	G	A	C	T	G	G	A	T	A	C	G	A	G	A	A	C	T	T	C	T	G	T	C	C	G	A	A	A	C	G	A	A	T	G	T	C	A	C	A	T	A	C	G	A	G	C	G	C
D131	C	G	A	C	T	G	G	A	T	G	C	G	A	G	A	A	C	T	T	C	T	G	T	C	C	G	A	A	A	C	G	A	A	T	G	T	C	A	C	A	T	A	C	A	A	G	C	G	C
D132	C	A	A	C	C	G	G	A	T	G	C	G	A	G	A	A	C	T	C	C	T	G	T	C	T	G	G	A	A	C	G	A	A	T	G	T	C	A	C	A	T	A	C	G	A	G	C	G	C
D134	C	A	A	C	T	G	A	A	T	G	C	G	A	G	A	A	C	T	T	C	T	G	T	T	T	G	G	A	A	C	G	A	A	T	G	T	C	A	C	A	C	A	C	G	A	G	C	G	C
D135	C	G	A	C	T	G	G	A	T	G	C	G	A	G	A	A	C	T	T	C	T	G	T	C	T	G	A	A	A	C	G	A	A	T	G	T	C	A	C	A	T	A	C	G	A	G	C	G	C
D136	C	G	A	C	T	G	G	A	T	G	C	G	A	G	A	A	C	T	T	C	T	G	T	C	C	G	A	A	A	C	G	A	A	T	G	T	C	A	C	A	T	A	C	G	A	G	C	G	C
D137	C	A	A	C	C	G	G	A	T	G	C	G	A	G	A	A	C	T	C	C	T	G	T	C	T	G	G	A	A	C	G	A	A	T	G	T	C	A	C	A	T	A	C	G	A	G	C	G	C
D139	C	A	A	C	T	A	G	A	T	G	C	G	A	G	A	A	C	T	T	C	T	G	T	C	T	G	G	A	A	C	G	A	A	T	G	T	C	A	C	A	T	A	C	G	A	G	C	G	C
D149	C	A	A	C	T	G	G	A	T	G	C	G	A	G	A	A	C	T	T	C	T	G	T	C	C	G	A	A	A	C	G	A	A	T	G	T	C	A	C	A	T	A	C	G	A	G	C	G	C
D151	C	G	A	C	T	G	G	A	T	G	C	G	A	G	A	A	C	T	T	C	T	G	T	C	C	A	A	A	A	C	G	A	A	T	G	T	C	A	C	A	T	A	C	G	A	G	C	G	C
D153	C	G	A	C	T	G	G	A	T	G	C	G	A	G	A	A	C	T	T	C	T	G	T	C	C	G	A	A	A	C	G	A	A	T	G	T	C	A	C	A	T	A	C	G	A	G	C	G	C
D155	C	G	A	C	T	G	G	G	T	G	C	G	A	G	A	A	C	T	T	C	T	G	T	C	C	G	A	A	A	C	G	A	A	T	G	T	C	A	C	A	T	A	C	G	A	G	C	G	C
D156	C	G	A	C	T	G	G	A	T	G	C	G	A	G	A	A	C	T	T	C	T	G	T	C	C	G	A	A	A	C	G	A	A	T	G	T	C	A	C	A	T	A	C	G	A	G	C	G	C
D157	C	G	A	T	T	G	G	A	T	G	C	G	A	G	A	A	C	T	T	C	T	G	T	C	C	G	A	A	A	C	G	A	A	T	G	T	C	A	C	A	T	A	T	G	A	G	C	G	C
D158	C	G	A	C	T	G	G	A	T	G	C	G	A	G	A	A	C	T	T	C	T	G	T	C	C	G	A	A	A	C	G	A	A	T	G	T	C	A	C	A	T	A	C	G	A	G	C	G	C
D159	C	G	A	C	T	G	G	A	T	G	C	G	A	G	A	A	C	T	T	C	T	G	T	C	C	G	A	A	A	C	G	A	A	T	G	T	C	A	C	A	T	A	C	G	A	G	C	G	C
D171	C	A	A	C	C	G	G	A	T	G	C	G	A	G	A	A	C	T	C	C	T	G	T	C	T	G	G	A	A	C	G	A	A	T	G	T	C	A	C	A	T	A	C	G	A	G	C	G	C
D173	C	G	A	C	T	G	G	A	T	G	C	G	A	G	A	A	C	T	T	C	T	G	T	C	C	G	A	A	A	C	G	A	A	T	G	T	C	A	C	A	T	A	C	G	A	G	C	G	C
D182	C	G	A	C	T	G	G	A	T	G	C	G	A	G	A	A	C	T	T	C	T	G	T	C	C	G	A	A	A	C	G	A	A	T	G	T	C	A	C	A	T	A	C	G	A	G	C	A	C
D185	C	G	A	C	T	G	G	A	T	G	C	G	A	G	A	A	C	C	T	C	T	G	T	C	C	G	A	A	A	C	G	A	A	T	G	T	C	A	C	A	T	A	C	G	A	G	C	G	C
D186	A	A	A	C	T	G	G	A	T	G	C	G	A	G	A	A	C	T	T	C	T	G	T	C	T	G	G	A	A	C	G	A	A	T	G	T	C	A	C	A	T	A	C	G	A	G	C	G	C
D190	C	A	A	C	T	G	G	A	T	G	C	G	A	G	A	A	C	T	T	C	T	G	T	T	T	G	G	A	A	C	G	A	A	T	G	T	C	A	C	A	C	A	C	G	A	G	C	G	T
D191	C	G	A	C	T	G	G	A	T	G	C	G	A	G	A	A	C	T	T	C	T	G	T	C	C	G	A	A	A	C	G	A	A	T	G	T	C	A	C	A	T	A	C	G	A	G	C	G	C
D192	C	G	A	C	T	G	G	A	T	G	C	G	A	G	A	A	C	T	T	C	T	G	T	C	C	G	A	A	A	C	G	A	A	T	G	T	C	A	C	A	T	A	C	G	A	G	C	G	C
D219	C	G	A	C	T	G	G	A	T	G	T	G	A	G	A	A	C	T	T	C	T	G	T	C	T	G	G	A	C	C	G	A	A	T	G	T	C	A	C	A	T	A	C	G	A	G	C	G	C
D221	C	G	A	C	T	G	G	A	T	G	C	G	A	G	A	A	C	T	T	C	T	G	T	C	T	G	A	A	C	C	G	A	A	T	G	T	C	A	C	A	T	A	C	G	A	G	C	G	C
D222	C	G	A	C	T	G	G	A	T	G	C	G	A	G	A	A	C	T	T	C	T	G	C	C	T	G	A	A	A	C	G	A	A	T	G	T	C	A	C	A	T	A	C	G	A	G	C	G	C
D226	C	G	A	C	T	G	G	A	T	G	C	G	A	G	A	A	C	T	T	C	T	G	T	C	C	G	A	A	A	C	G	A	A	T	G	T	C	A	C	A	T	A	C	G	A	G	C	G	C
D227	C	A	A	C	T	G	G	A	T	G	C	G	A	G	A	A	C	T	T	C	T	G	T	C	T	G	G	A	A	C	G	A	A	T	G	T	C	A	C	A	T	G	C	G	A	G	C	G	C
D237	C	G	A	C	T	G	G	A	T	G	C	G	A	G	A	A	C	T	T	C	T	G	T	C	T	G	G	A	C	C	G	A	A	T	G	T	A	A	C	A	T	A	C	G	A	G	C	G	C
D241	C	A	A	C	T	A	G	A	T	G	C	G	A	G	A	A	C	T	T	C	T	G	T	T	T	G	G	A	A	C	G	A	A	T	G	T	C	A	C	G	C	A	C	G	A	G	C	G	C
D242	C	A	A	C	T	G	G	A	T	G	C	G	A	G	A	A	C	T	T	C	T	G	T	T	T	G	G	A	A	C	G	A	A	T	G	T	C	A	C	A	C	A	C	G	A	G	C	G	C
D243	C	A	A	C	T	G	G	A	T	G	C	G	A	G	A	A	C	T	T	C	T	G	T	T	T	G	G	A	A	C	G	A	A	T	G	T	C	A	C	G	C	A	C	G	A	G	C	G	C
D250	C	G	A	C	T	G	G	A	T	G	C	G	A	G	A	A	C	T	T	C	T	G	T	C	C	G	A	G	A	C	G	A	A	T	G	T	C	A	C	A	T	A	C	G	A	G	C	G	C
D251	C	G	A	C	T	G	G	A	T	G	C	G	A	G	A	A	C	T	T	C	T	G	T	C	T	G	A	A	A	C	G	A	A	T	G	T	C	A	C	A	T	A	C	G	A	G	C	G	C
D252	C	G	A	C	T	G	G	A	T	G	C	G	A	G	A	A	C	T	T	C	T	G	T	C	T	G	A	A	A	C	G	A	A	T	G	T	C	A	C	A	T	A	C	G	A	G	C	G	C
D253	C	G	A	C	T	G	G	A	T	G	C	G	A	G	A	A	C	T	T	C	T	G	T	C	T	G	A	A	A	C	G	A	A	T	G	T	C	A	C	A	T	A	C	G	A	G	C	G	C
D256	C	G	A	C	T	G	G	A	T	G	C	G	A	G	A	A	C	T	T	C	T	G	T	C	C	G	A	A	A	C	G	A	A	T	G	T	C	A	C	A	T	A	C	G	G	G	C	G	C
D263	C	G	A	C	T	G	G	A	T	G	C	G	A	G	A	A	C	T	T	T	T	G	T	C	T	G	A	A	A	C	G	A	A	T	G	T	C	A	C	A	T	A	C	G	A	G	C	G	C
D264	C	G	A	C	T	G	G	A	T	G	C	G	A	G	A	A	C	T	T	C	T	G	T	C	C	G	A	A	A	C	G	A	A	T	G	T	C	G	C	A	T	A	C	G	A	G	C	G	C
D323	C	A	A	C	T	G	G	A	T	G	C	A	A	G	A	A	C	T	T	C	T	G	T	T	T	G	G	A	A	C	G	A	A	T	G	T	C	A	C	A	C	A	C	G	A	G	C	G	C
D325	C	A	A	C	T	G	G	A	T	G	T	G	A	G	A	A	C	T	T	C	T	G	T	T	T	G	G	A	A	C	G	A	A	T	G	T	C	A	C	A	C	A	C	G	A	G	C	G	C
D366	C	G	A	C	T	G	G	A	T	G	C	G	A	G	A	A	C	T	T	C	T	G	T	T	C	G	A	A	A	C	G	A	A	T	G	C	C	A	C	A	T	A	C	G	A	G	C	G	C
D367	C	G	A	C	T	G	G	A	T	G	C	G	A	G	T	A	C	T	T	C	T	G	T	C	T	G	G	A	C	C	G	A	A	T	G	T	C	A	C	A	T	A	C	G	A	G	C	G	C
D368	C	G	A	C	T	G	G	A	T	G	C	G	A	G	T	A	C	T	T	C	T	G	T	C	T	G	G	A	C	C	G	A	A	T	G	T	C	A	C	A	T	A	C	G	A	G	T	G	C
D372	C	G	A	C	T	G	G	A	T	G	C	G	A	G	A	A	T	T	T	C	T	G	T	C	T	G	G	A	C	C	G	A	A	T	G	T	C	A	C	A	T	A	C	G	A	G	C	G	C
D375	C	G	A	C	T	G	G	A	T	G	C	G	A	G	A	A	C	T	T	C	T	G	T	C	T	G	A	A	A	C	G	A	A	T	G	T	C	A	C	A	T	A	C	G	A	G	C	G	C
D379	C	G	A	C	T	G	G	A	T	G	C	G	A	G	A	A	C	T	T	C	T	G	T	C	C	G	A	A	A	C	G	A	A	T	G	T	C	A	C	A	T	A	C	G	A	G	C	G	C
D380	C	G	A	C	T	G	G	A	T	G	C	G	A	G	A	A	C	T	T	C	T	G	T	C	T	G	G	A	C	C	G	A	A	T	G	T	C	A	C	A	T	A	C	G	A	G	C	G	C
D381	C	G	A	C	T	G	G	A	T	G	C	G	A	G	A	A	C	T	T	C	T	G	T	C	T	G	G	A	C	C	G	A	A	T	G	T	C	A	C	A	T	A	C	G	A	G	C	G	C
D382	C	A	A	C	T	G	G	A	T	G	C	G	A	G	A	A	C	T	T	C	T	A	T	T	T	G	G	A	A	C	G	A	A	T	G	T	C	A	C	A	C	A	C	G	A	G	C	G	C
D383	C	G	A	C	T	G	G	A	T	G	C	G	A	G	A	A	C	T	T	C	T	G	T	C	T	G	G	A	C	C	G	A	A	T	G	T	C	A	C	A	T	A	C	G	A	G	C	G	C
D385	C	G	A	C	T	G	A	A	T	G	C	G	A	G	A	A	C	T	T	C	T	G	T	C	T	G	G	A	A	C	G	A	A	T	G	T	C	A	C	A	T	A	C	G	A	G	C	G	C
EVOR02*	C	A	A	C	T	G	G	A	T	G	C	G	A	G	A	A	C	T	T	C	T	G	T	C	T	G	G	A	C	C	G	A	A	T	G	T	C	A	C	A	T	A	C	G	A	G	C	G	C
GRDA01*	C	G	A	C	T	G	G	A	T	G	C	G	A	G	A	A	C	T	T	C	T	G	T	C	T	G	G	A	C	C	G	A	A	T	G	T	C	A	C	A	T	A	C	G	A	G	C	G	C
IL1162	C	A	A	C	T	G	G	A	T	G	C	G	A	G	A	A	C	T	T	C	T	G	T	T	T	G	G	A	A	C	G	A	A	T	G	T	C	A	C	G	C	A	C	G	A	G	C	G	C
IL1163	C	A	A	C	T	G	G	A	T	G	C	G	A	G	A	A	C	T	T	C	T	G	T	T	T	A	G	A	A	C	G	A	A	T	G	T	C	A	C	A	C	A	C	G	A	G	C	G	C
IT0075**	C	G	A	C	T	G	G	A	T	G	C	G	A	G	A	A	C	T	T	C	T	G	T	C	C	G	A	A	A	C	G	A	A	T	G	T	C	A	C	A	T	A	C	G	A	G	C	G	C
IT0102**	C	G	A	C	T	G	G	A	T	G	C	G	A	G	A	A	C	T	T	C	T	G	T	C	C	G	A	A	A	C	G	A	A	T	G	T	C	G	C	A	T	A	C	G	A	G	C	G	C
IT0626**	C	A	A	C	T	G	G	A	T	G	C	G	A	G	A	A	C	T	T	C	T	G	T	C	T	G	G	A	A	C	G	A	A	T	G	T	C	A	C	A	T	A	C	G	A	G	C	G	C
MA1442**	C	G	A	C	T	G	G	A	T	G	C	G	A	G	A	A	C	T	T	C	T	G	T	C	T	G	G	A	A	C	G	A	A	T	G	T	C	A	C	A	T	A	C	G	A	G	C	G	C
ORIO04*	C	G	A	C	T	G	G	A	T	G	C	G	A	G	A	A	C	T	T	C	T	G	T	C	T	G	G	A	C	C	G	A	A	C	G	T	C	A	C	A	T	A	C	G	A	G	C	G	C
PT0031**	C	G	A	C	T	G	G	A	T	G	C	G	A	G	A	A	C	T	T	C	T	G	T	C	T	G	G	A	C	C	G	A	A	T	G	T	C	A	C	A	T	A	C	G	A	G	C	G	C
TERR03*	C	G	A	C	T	G	G	A	T	G	C	G	A	G	A	A	C	T	T	C	T	G	T	C	T	G	G	A	C	C	G	A	A	T	G	T	C	A	C	A	T	A	C	G	A	G	C	G	C
TR0937**	C	A	A	C	T	G	G	A	T	G	C	G	A	G	A	G	C	T	T	C	T	G	T	T	T	G	G	A	A	C	G	A	A	T	G	T	C	A	C	A	C	A	C	G	A	G	C	G	C
TR0938**	C	A	A	C	T	G	G	A	T	G	C	G	A	G	A	A	C	T	T	C	T	G	T	T	T	G	G	A	A	T	C	A	A	T	G	T	C	A	C	G	C	A	C	G	A	G	C	G	C
TRMS04*	C	G	A	C	T	G	G	A	T	G	C	G	A	G	A	A	C	T	T	C	T	G	T	C	T	A	G	A	A	C	G	A	A	T	G	T	C	A	C	A	T	A	C	G	A	G	C	G	C
VDGR01*	C	G	A	C	T	G	G	A	T	G	C	G	A	G	A	A	C	T	T	C	T	G	T	C	T	G	G	A	C	C	G	T	A	T	G	T	C	A	T	A	T	A	C	G	A	G	C	G	C
VLVR01*	C	G	A	C	T	G	G	A	C	G	C	G	A	G	A	A	C	T	T	C	T	G	T	C	T	G	G	A	C	C	G	A	A	T	G	T	C	A	C	A	T	A	C	G	A	G	C	G	C
VLVR03*	C	G	A	C	T	G	G	A	T	G	C	G	A	A	A	A	C	T	T	C	C	G	T	C	T	G	G	A	C	C	G	T	A	T	G	T	C	A	T	A	T	A	C	G	A	G	C	G	C
VLVR08*	C	G	A	C	T	G	G	A	T	G	C	G	A	G	A	A	C	T	T	C	T	G	T	C	T	G	G	A	A	C	G	A	A	T	G	T	C	A	C	A	T	A	C	G	A	G	C	G	C
* Previously reported in [11].
** Previously reported in [10].
[truncated: 38 more columns]
